# Supplementary material for: Exploring Nanoplastics Bioaccumulation in Freshwater Organisms: A Study Using Gold-Doped Polymeric Nanoparticles
Source: Nanomaterials (Basel). 2025 Jan 15;15(2):116. doi: 10.3390/nano15020116 (PMC11767279; doi:10.3390/nano15020116)
Supplement: Supplementary file 1 [file nanomaterials-15-00116-s001.zip]

Archive with 1 entries (1 files):
- nanomaterials-3404674-supplementary.pdf
